# Supplementary material for: Development of an Engineered Bacterial Endophyte: Promoting Plant Growth Through Pyrroloquinoline Quinone (PQQ) Synthesis
Source: Microorganisms. 2025 Jan 28;13(2):293. doi: 10.3390/microorganisms13020293 (PMC11858353; doi:10.3390/microorganisms13020293)
Supplement: Supplementary file 1 [file microorganisms-13-00293-s001.zip]

Archive with 1 entries (1 files):
- microorganisms-3421543-supplementary.pdf
